# Supplementary material for: Ectopic transcription due to inherited histone methylation may interfere with the ongoing function of differentiated neurons
Source: Proc Natl Acad Sci U S A. 2025 Sep 24;122(39):e2513137122. doi: 10.1073/pnas.2513137122 (PMC12501177; doi:10.1073/pnas.2513137122)
Supplement: Supplementary file 2 — Dataset S01 (XLSX) [file pnas.2513137122.sd01.xlsx]

## Sheet: Sheet1
MES-4 targeted germline genes upregulated in the soma					MES-4 targeted germline genes downregulated in the germline
C04E6.11					C28A5.1
F56C9.3					R07B7.2
wago-1					C16A11.4
B0001.2					F54D5.2
F44E7.5					B0393.6
rnf-1					tofu-2
glh-2					C48B4.11
acly-2					Y47G6A.25
T05B9.1					F30F8.1
W05F2.6					D2030.7
T08G11.1					cpg-2
T07C4.3					deps-1
nduf-2.2					Y18D10A.11
nxf-2					clec-88
imph-1					Y48G1A.2
tcc-1					nos-2
ego-1
gei-14
ani-2
tofu-4
glh-4
T28A8.6
C13G5.2
clec-91
exo-1
