# Supplementary material for: Ectopic transcription due to inherited histone methylation may interfere with the ongoing function of differentiated neurons
Source: Proc Natl Acad Sci U S A. 2025 Sep 24;122(39):e2513137122. doi: 10.1073/pnas.2513137122 (PMC12501177; doi:10.1073/pnas.2513137122)
Supplement: Supplementary file 3 — Dataset S02 (XLSX) [file pnas.2513137122.sd02.xlsx]

## Sheet: spr-5_met-2_combined
Cell	WT Division Length (minutes)	WT Cell Cycle Length (minutes)	WT median CC deviation	Mutant median CC deviation	n (mutant)	n (wild-type)	p (nominal, t.test, 2 sample unequal variance)	p (bonferroni)	-LOG(p)
MSaaapp	230	74	1	-16	9	23	2.05027e-09	7.68851e-07	6.11416
ABplpappa	191	43	0	6	8	22	2.53445e-09	9.5042e-07	6.02208
ABalaaapp	202	49	0	3	8	22	1.07894e-06	0.000404602	3.39297
ABaraaapa	192	41	0	4	8	22	1.64074e-06	0.000615276	3.21093
Ealp	202	69	-1	10.5	8	22	1.64566e-06	0.000617123	3.20963
ABalpaapa	190	40	0	4	8	22	4.09354e-06	0.00153508	2.81387
MSpaapa	207	43	0	4.5	8	23	1.11782e-05	0.00419182	2.3776
ABalapppp	196	45	-0.5	2	8	22	2.17641e-05	0.00816155	2.08823
P4	131	65	0	14.1985	18	32	2.25816e-05	0.00846811	2.07221
MSaapaa	198	40	0	4.5	8	22	4.09263e-05	0.0153474	1.81397
ABprappap	202	50	-1	4.5	8	22	5.5246e-05	0.0207173	1.68367
ABarpaaaa	207	50	0	5.5	8	22	5.99282e-05	0.0224731	1.64834
ABplaapaa	199	50	0	3	8	22	6.22739e-05	0.0233527	1.63166
ABarapaap	197	44	-0.5	3	7	22	6.64448e-05	0.0249168	1.60351
MSaapap	206	50	0	5	9	23	6.87232e-05	0.0257712	1.58887
MSpapaa	199	40	0	3	7	22	7.66755e-05	0.0287533	1.54131
ABplppaaa	210	54	0	3	8	22	9.15411e-05	0.0343279	1.46435
ABplppppp	199	49	0	4	7	22	0.000123377	0.0462663	1.33474
MSaaapa	199	38	0	5	8	23	0.000138119	0.0517947	1.28571
ABplappaa	199	49	0	5	8	22	0.000143948	0.0539806	1.26776
ABaraaaaa	208	51	0	3.5	8	22	0.000148	0.0555002	1.25571
ABplappa	156	37	0	4	8	22	0.00015793	0.0592237	1.2275
ABaraaapp	202	52	0	-3	8	22	0.000173188	0.0649456	1.18745
ABaraappa	196	46	0	3	8	22	0.000191221	0.0717077	1.14443
ABarpappp	199	48	0	3	8	22	0.000354022	0.132758	0.876939
ABplappap	199	49	0	4.5	8	22	0.000452276	0.169604	0.770565
ABplapaaa	198	48	0	2.5	8	22	0.000496252	0.186095	0.730266
Cappa	212	54	0	4	8	22	0.000573426	0.215035	0.667492
Dpp	187	45	-1	3.3591	10	24	0.000675482	0.253306	0.596355
ABprappaa	202	50	0	3.5	8	22	0.000729489	0.273558	0.56295
MSppapp	221	58	-0.5	3.5	8	22	0.00073121	0.274204	0.561927
ABprapapp	196	47	0	2.5	8	22	0.00121015	0.453806	0.343129
Eprp	216	79	0	7.5	8	23	0.00150101	0.56288	0.249584
Eala	200	67	0	10.5	10	24	0.00163175	0.611905	0.213316
Cpapa	202	57	-1	8.5	8	22	0.00185864	0.69699	0.156773
ABplppppa	196	46	0.5	2	8	22	0.00187854	0.704454	0.152147
ABalapap	155	35	0	1.5	8	22	0.00197255	0.739705	0.130942
Cpppp	212	58	-0.5	8	8	22	0.00210196	0.788235	0.103344
ABplpapap	198	48	0	3	7	22	0.00217191	0.814465	0.0891277
ABarapapp	191	41	0	2	8	22	0.00261794	0.981729	0.00800854
ABalapppa	196	45	0	3	8	22	0.00265002	0.993757	0.0027197
Eara	205	71	0.5	10.1371	13	24	0.46597	1	0
Earp	207	73	0	9	11	27	0.444252	1	0
Eplp	212	76	0	11	13	23	0.00814031	1	0
Epla	208	71	-1	7	9	26	0.189063	1	0
Epra	210	73	0	5	11	25	0.117631	1	0
Cpaaa	197	53	0	7	9	25	0.00327842	1	0
Cpppa	208	53	0	4.5	10	26	0.824114	1	0
Dp	147	46	-0.191177	4.5	16	32	0.122065	1	0
Caaaa	197	50	-0.5	5	10	24	0.00838935	1	0
Epr	147	49	-1	3	15	32	0.0990182	1	0
Caaap	194	46	0	6	9	23	0.0619442	1	0
Cpaap	194	49	0	4	10	25	0.0631685	1	0
Cppa	168	53	0	2.44397	14	29	0.816808	1	0
Dpa	192	50	0	5.5	10	25	0.0254727	1	0
ABalaaaar	208	50	0	3	8	22	0.00793171	1	0
Capa	170	54	0.0111291	3.34389	14	30	0.51823	1	0
Da	147	46	-0.762117	2.16703	16	32	0.0145949	1	0
MSpapap	206	49	0	4	8	22	0.00704982	1	0
ABaraappp	195	46	0	3.5	8	22	0.00478892	1	0
ABalpaaaa	207	53	0.5	3	8	22	0.00984493	1	0
Cppap	219	58	0	2	8	25	0.0519616	1	0
Ep	103	44	0	2	17	32	0.0048743	1	0
ABarpaaap	212	56	-1	3	8	22	0.00662541	1	0
Cap	123	38	0	2.17283	18	31	0.212787	1	0
Epl	146	49	0	1.94803	16	32	0.0465577	1	0
MSpaaaa	199	40	0	3	9	24	0.114652	1	0
MSpapa	163	33	0	2.06265	16	29	0.437601	1	0
ABalaaapa	201	48	-1	2.5	8	22	0.00328004	1	0
ABalaapaa	211	54	0	3	8	22	0.0189384	1	0
ABaraaaap	213	57	-0.5	3	8	22	0.0239014	1	0
ABplpapaa	200	51	0	2.5	8	22	0.0100753	1	0
Cappp	215	59	1	3	9	25	0.856326	1	0
Cppp	161	45	0	2.90139	14	31	0.113295	1	0
Ear	143	47	-0.0879261	1.06113	16	32	0.420597	1	0
ABalaappp	199	46	0	2	8	22	0.0385669	1	0
ABplapaap	203	53	0	2	8	22	0.0174339	1	0
ABprpppaa	201	49	0	2	7	22	0.00388811	1	0
Eal	142	46	0	2	16	31	0.929984	1	0
MSapap	170	38	0	2.35201	13	28	0.187798	1	0
P2	50	18	0.5	-0.864233	11	16	0.983828	1	0
ABarpaapa	194	45	-0.5	3	8	22	0.0100493	1	0
ABarpaapp	194	46	0	2.5	8	22	0.00419364	1	0
ABarpappa	204	55	0	2	8	22	0.0218596	1	0
ABalpaaap	206	51	0	3.5	8	22	0.00349696	1	0
ABplppapa	203	49	0	2.5	8	22	0.00445678	1	0
ABplpppaa	200	49	0	3.5	8	22	0.00281127	1	0
ABplpppap	200	49	0	3	8	22	0.019404	1	0
Daa	193	51	0	2.80752	11	27	0.0166272	1	0
MSaapa	162	33	0	2	15	29	0.0401734	1	0
ABarppppa	208	53	0	2.5	8	22	0.0141727	1	0
ABpraapap	198	48	-0.5	3	8	22	0.00779281	1	0
ABprapaaa	202	50	0	2.5	8	22	0.00612812	1	0
ABarppaa	160	40	0	1.5	8	22	0.0379365	1	0
ABplaapap	197	48	-0.5	3	8	22	0.00707216	1	0
Caaa	153	38	0	3	16	31	0.0159005	1	0
Capp	164	47	0	1.30499	15	29	0.267805	1	0
Cpapp	203	58	0	2.5	8	22	0.193684	1	0
Dap	188	45	0	3	12	24	0.870475	1	0
ABarapaaa	204	53	0	2	7	22	0.00633203	1	0
ABalpppaa	203	52	0	1.5	8	22	0.0701009	1	0
ABarppppp	209	55	0	3	8	22	0.0288429	1	0
ABplapapp	193	46	0	3	8	22	0.00274009	1	0
Cppaa	218	57	-0.5	2.5	8	22	0.050926	1	0
D	107	37	-0.161826	2	17	32	0.0885278	1	0
ABarapapa	194	46	-1	3	7	22	0.0865186	1	0
ABprppppp	200	49	0	2	7	22	0.0362209	1	0
ABalpapaa	199	49	0	1.5	8	22	0.0147822	1	0
ABarppapa	210	56	0	2.5	8	22	0.0211465	1	0
ABarpppa	159	38	0	2	8	22	0.00991951	1	0
ABpraaaap	200	46	0	2.5	8	22	0.011505	1	0
MSaaaap	202	45	-0.5	2	8	22	0.020751	1	0
ABalaapa	164	42	0	2.5	8	22	0.0873858	1	0
ABarpapaa	200	51	0	2.5	8	22	0.0149383	1	0
ABprppaaa	210	54	0	2	8	22	0.00328345	1	0
ABprpppap	201	50	-0.5	2	8	22	0.00288637	1	0
MSappp	180	48	0.5	3	10	28	0.822574	1	0
ABalpppap	197	45	0	1	8	22	0.0328475	1	0
ABalpppppp	234	51	0	3	3	22	0.170828	1	0
ABaraapap	197	45	0	2.5	8	22	0.029853	1	0
ABplaaapa	204	55	0	2.5	8	22	0.14188	1	0
ABplppaa	162	41	0	2.5	8	22	0.027331	1	0
ABpraaappp	238	53	0	2	2	22	0.275439	1	0
ABprpapap	199	48	0	3	7	22	0.139956	1	0
Ea	101	42	0	2.2784	18	32	0.0634891	1	0
EMS	48	14	0	-0.123157	11	16	0.951031	1	0
ABarpppaa	207	55	0	0.5	8	22	0.135904	1	0
ABplaaaaa	200	52	0	2	8	22	0.0346722	1	0
ABplaaaap	199	50	0	2	8	22	0.0135451	1	0
ABprpappa	196	47	0	2	7	22	0.0904355	1	0
ABprppaap	206	50	0	2	7	22	0.192244	1	0
ABarpapa	155	35	0	1	8	22	0.0373346	1	0
ABarpppap	202	49	-1	1.5	8	22	0.103163	1	0
ABplppap	160	38	0	2	8	22	0.0370545	1	0
ABpraaapa	200	50	0	1.5	8	22	0.0664859	1	0
ABpraaapp	192	41	0	1.5	8	22	0.00627432	1	0
ABprappa	158	39	-1	1	8	22	0.0647414	1	0
MSaaaaa	198	40	0	1	9	23	0.218908	1	0
MSapaa	171	38	0	2	14	28	0.197813	1	0
MSpaaap	201	43	0	2	8	23	0.0103596	1	0
ABalapaaa	205	52	0	2	8	22	0.0184855	1	0
ABalapapa	202	53	0	1	8	22	0.0947366	1	0
ABalapapp	196	45	0	2	8	22	0.13062	1	0
ABalppppp	189	41	0	1.5	8	22	0.017064	1	0
ABarpapap	199	50	0	1.5	8	22	0.195816	1	0
ABplaaapp	199	49	0	2	8	22	0.0511999	1	0
ABplpppp	156	35	0	1	8	22	0.0282767	1	0
MSaaap	165	36	0	0.0329092	13	29	0.616786	1	0
MSpppa	175	42	-1	1.77301	14	26	0.503508	1	0
Capaa	220	56	-1	1	10	23	0.647382	1	0
ABalaa	97	26	0	1.5	8	22	0.0172898	1	0
ABalaappa	206	53	0	1	8	22	0.100451	1	0
ABalpaapap	233	50	-0.5	1.5	2	22	0.0983751	1	0
ABalppaaa	209	53	0	0.5	8	22	0.0986288	1	0
ABarppapp	211	57	0	2	8	22	0.064456	1	0
ABpraaaaa	207	54	-1	1	8	22	0.272078	1	0
ABpraapaa	200	50	0	1.5	8	22	0.142799	1	0
ABprpaapa	200	50	0	1	8	22	0.0603648	1	0
Cpp	121	36	0	1	16	32	0.403878	1	0
MSppppa	232	59	0	1	4	22	0.325175	1	0
ABprpappp	197	48	0	2	7	22	0.115084	1	0
MSppapa	213	48	0	2	7	23	0.051676	1	0
ABalpapap	198	48	0	1.5	8	22	0.0488645	1	0
ABalppaap	207	51	0	1	8	22	0.25164	1	0
ABplaappp	192	45	0	1.5	8	22	0.170315	1	0
ABplapapa	196	49	0	1	8	22	0.192465	1	0
ABplapppp	205	53	0	1.5	8	22	0.0244106	1	0
ABplppaap	207	50	0	1.5	8	22	0.251536	1	0
ABplppapp	206	53	-1	2	8	22	0.121593	1	0
ABplpppa	157	36	0	1.5	8	22	0.00273698	1	0
ABprapaap	205	54	-0.5	1	8	22	0.08862	1	0
ABprpaaap	199	47	0	1.5	8	22	0.104343	1	0
ABprppapp	206	53	0	1	8	22	0.206669	1	0
E	63	17	0	0.352354	18	31	0.661054	1	0
MSaaaa	162	32	0	1	13	30	0.784922	1	0
MSapapa	213	49	0	2	9	23	0.0759139	1	0
MSapapp	222	58	0	2	8	25	0.728254	1	0
MSpaaa	163	32	0	1	14	28	0.358069	1	0
MSppap	170	37	0	2	13	27	0.00273711	1	0
ABalapaap	201	48	0	1	8	22	0.132842	1	0
ABarppaaa	209	56	0	0.5	8	22	0.325296	1	0
ABpl	57	12	2	1.5	8	21	0.2499	1	0
ABplaaaa	155	36	0	1.5	8	22	0.0334816	1	0
ABplaappa	198	53	0	1.5	8	22	0.293536	1	0
ABplpaapp	196	45	0	1.5	8	22	0.127174	1	0
ABprppapa	202	49	0	1	8	22	0.0733417	1	0
MSppa	137	32	0	1	15	31	0.961496	1	0
ABalaaaal	207	49	0	1.5	8	22	0.198022	1	0
ABalaapp	159	36	0	1	8	22	0.0411743	1	0
ABalap	97	26	0	1	8	22	0.0607249	1	0
ABalappap	203	47	0	1	8	22	0.0579514	1	0
ABalppapa	197	47	0	0.5	8	22	0.181817	1	0
ABalppppa	195	48	0	1	8	22	0.177107	1	0
ABarapa	124	30	0	1	8	22	0.00308508	1	0
ABarppaap	204	50	0.5	1.5	8	22	0.194867	1	0
ABarppap	161	41	0	1	8	22	0.0381992	1	0
ABplapaa	156	39	0	1	8	22	0.148039	1	0
ABpr	57	12	2	1.5	8	21	0.245449	1	0
ABprpaapp	197	46	0	0.5	8	22	0.227414	1	0
ABprppap	159	37	0	1.5	8	22	0.0814525	1	0
ABal	57	12	2	1.5	8	21	0.345501	1	0
ABalaapap	210	52	-0.5	1	8	22	0.183624	1	0
ABalapaa	159	39	0	1	8	22	0.185061	1	0
ABar	57	12	2	1.5	8	21	0.412887	1	0
ABarppa	124	28	0	1	8	22	0.0093211	1	0
ABplpaaap	198	47	0	1	8	22	0.112001	1	0
ABplpap	123	29	0	1	8	22	0.078411	1	0
ABplpapa	155	36	0	1	8	22	0.0168323	1	0
ABprpaaaa	198	46	0	0.5	8	22	0.14839	1	0
ABprppa	126	31	0	1	8	22	0.0717586	1	0
ABprppppa	197	46	-0.5	1	7	22	0.127304	1	0
MS	62	15	0.504164	0.143673	18	31	0.606764	1	0
MSpaa	134	31	0	0.263619	16	32	0.390952	1	0
MSpaap	169	39	0	1.33892	14	30	0.335067	1	0
MSpapp	171	42	0	0	13	29	0.927102	1	0
MSppaaa	213	46	0	1	8	22	0.138737	1	0
ABaraapaa	199	47	0	0.5	8	22	0.250289	1	0
ABarapaa	158	38	0	0.5	8	22	0.0669431	1	0
ABarpap	123	28	0	1	8	22	0.0052811	1	0
ABplppa	126	31	0	0.5	8	22	0.176499	1	0
ABplppp	124	30	0	1	8	22	0.101912	1	0
ABprpaaa	157	36	0	0.5	8	22	0.156478	1	0
ABprpppp	156	35	0	1	8	22	0.0448783	1	0
MSappa	177	44	0	2	12	25	0.728857	1	0
MSppaa	172	39	0	0.460283	12	26	0.223794	1	0
ABalpaa	123	30	0	0.5	8	22	0.108048	1	0
ABarpaa	122	27	0	1	8	22	0.151356	1	0
ABarpppp	161	40	0	1	8	22	0.151599	1	0
ABplapa	122	29	0	1	8	22	0.0706757	1	0
ABplapppa	206	54	0	0.5	8	22	0.411542	1	0
ABplpaap	156	35	-0.5	1	8	22	0.0774267	1	0
ABprpapaa	202	52	0	1	8	22	0.174567	1	0
MSapppa	232	59	0	-0.5	6	23	0.19829	1	0
ABalppapp	195	44	0	0	8	22	0.166546	1	0
ABarppp	125	29	0	1	8	22	0.0995843	1	0
ABplaapa	155	37	0	1	8	22	0.360064	1	0
ABplpaaaa	197	46	0	0.5	8	22	0.273754	1	0
ABplpapp	153	34	-0.5	1	8	22	0.0692605	1	0
ABprpa	97	26	0	0.5	8	22	0.207164	1	0
ABprpap	124	29	0	1	8	22	0.289904	1	0
ABprppp	125	30	0	0.5	8	22	0.156273	1	0
ABprpppa	157	37	0	1	8	22	0.334913	1	0
Caa	119	33	0	1.77114	18	31	0.167487	1	0
ABalappp	156	35	0	0.5	8	22	0.260511	1	0
ABarappa	157	38	0	0	8	22	0.485195	1	0
ABarp	73	17	0	0.5	8	22	0.396387	1	0
ABplaaap	156	38	0	0	8	22	0.340355	1	0
ABplaapp	152	34	0	0	8	22	0.40387	1	0
ABplapap	153	35	0	0	8	22	0.425378	1	0
ABplpa	97	26	0	0.5	8	22	0.609629	1	0
ABplpaaa	157	36	0	0	8	22	0.224669	1	0
ABplpaapa	199	49	0	1	8	22	0.577605	1	0
ABpraaa	124	31	0	1	8	22	0.140102	1	0
ABpraap	122	29	0	1	8	22	0.222461	1	0
ABpraappa	201	54	0.5	0	8	22	0.631867	1	0
ABpraappp	195	47	0	1	8	22	0.597248	1	0
ABprppaa	163	41	-0.5	0.5	8	22	0.362094	1	0
MSaa	105	26	0	-0.442805	18	32	0.324791	1	0
MSaap	133	31	0	0	16	32	0.272371	1	0
MSpa	106	26	0	-0.520779	17	32	0.551208	1	0
ABalaap	126	32	0	0.5	8	22	0.537994	1	0
ABalappaa	213	59	0	0.5	8	22	0.781188	1	0
ABalpappp	191	43	0	0	8	22	0.54371	1	0
ABalppa	124	30	0	0.5	8	22	0.417732	1	0
ABarpaap	154	35	0	0	8	22	0.489419	1	0
ABpla	73	16	0	0	8	22	0.546745	1	0
ABplaaa	123	30	0	0.5	8	22	0.573387	1	0
ABplaap	122	29	0	0	8	22	0.53224	1	0
ABpra	73	17	0	0	8	22	0.497275	1	0
ABprapaa	158	40	0	0	8	22	0.610083	1	0
ABprapapa	199	50	0	0	8	22	0.644978	1	0
ABprpaap	156	35	0	0.5	8	22	0.28786	1	0
MSpap	134	31	0	0	16	32	0.64503	1	0
MSpppp	180	48	0	-0.642501	14	26	0.183686	1	0
P3	73	25	0	0.228364	18	31	0.93608	1	0
MSppaap	233	71	-1	1	3	22	0.855622	1	0
ABalp	73	17	0	1	8	22	0.679194	1	0
ABalpp	97	26	0	0.5	8	22	0.771897	1	0
ABalppaa	162	42	0	0.5	8	22	0.753798	1	0
ABalppap	156	35	0	1	8	22	0.515979	1	0
ABara	73	17	0	0.5	8	22	0.75265	1	0
ABaraa	96	25	0	-0.5	8	22	0.733544	1	0
ABarapap	154	34	0	0.5	8	22	0.477103	1	0
ABplapp	123	29	0	0	8	22	0.333325	1	0
ABplp	73	17	0	0.5	8	22	0.679166	1	0
ABplpaa	124	30	0	0.5	8	22	0.742209	1	0
ABprpaa	125	30	0	0	8	22	0.420552	1	0
MSapa	137	32	0	0.144782	16	32	0.982142	1	0
ABarappaa	204	53	0	0	7	22	0.99397	1	0
ABpraaaa	160	41	0	-0.5	8	22	0.782189	1	0
ABpraapa	156	38	0	0	8	22	0.717746	1	0
ABprapppp	208	55	0.5	0	8	22	0.900031	1	0
Cpa	118	32	0	0	17	31	0.695243	1	0
MSaaa	133	30	0	-0.0272497	16	32	0.634859	1	0
MSapp	137	33	0	0	16	32	0.675258	1	0
MSpp	108	29	0	-1	17	32	0.583401	1	0
ABalaaa	126	32	0	0	8	22	0.929573	1	0
ABalpapp	153	33	0	0	8	22	0.81055	1	0
ABalppp	123	29	0	-0.5	8	22	0.935476	1	0
ABaraaaa	162	43	-0.5	0	8	22	0.921236	1	0
ABaraapp	155	35	0	0	8	22	1	1	0
ABarapp	124	30	0	0	8	22	1	1	0
ABarpapp	156	36	0	0	8	22	1	1	0
ABplpp	98	27	0	0	8	22	1	1	0
MSapaaa	213	49	0	0	8	22	1	1	0
MSappaa	234	65	0	0	3	22	1	1	0
MSapppp	236	64	-1	0	2	22	0.946949	1	0
MSppppp	236	64	0	0	2	22	0.971522	1	0
MSpppap	238	73	-1	11.5379	2	23	0.501951	1	0
ABalapa	124	30	0	0	8	22	0.851295	1	0
ABalpa	97	26	0	0	8	22	0.755046	1	0
ABarappp	155	35	0	0	8	22	0.69265	1	0
ABarpa	98	27	0	0	8	22	0.816994	1	0
ABplap	96	26	0	-0.5	8	22	0.710176	1	0
ABprap	96	25	0	0	8	22	0.978579	1	0
ABprapa	123	29	0	-1	8	22	0.683275	1	0
ABprapp	123	30	0	0	8	22	0.934703	1	0
ABprp	73	17	0	0	8	22	0.827997	1	0
MSa	82	21	0	-0.520095	18	32	0.24387	1	0
MSppp	138	33	0	-0.921192	16	32	0.20674	1	0
Capap	221	57	1	-1	8	23	0.431925	1	0
ABaraapa	157	38	-0.5	0	8	22	0.739623	1	0
ABarappap	200	48	0	0	8	22	0.866819	1	0
ABarpp	99	28	-0.5	0	8	22	0.72143	1	0
ABpraapp	153	35	0	0	8	22	0.787818	1	0
ABprapap	155	36	0	0	8	22	0.58745	1	0
ABala	74	17	0	-0.5	8	22	0.555282	1	0
ABalaaap	159	37	0	0	8	22	0.508689	1	0
ABalpap	123	29	0	-0.5	8	22	0.389151	1	0
ABalpappa	191	44	0	-0.5	8	22	0.422923	1	0
ABalpppp	153	34	0	-0.5	8	22	0.466071	1	0
ABaraaa	124	31	0	-0.5	8	22	0.500511	1	0
ABaraaap	156	35	0	0	8	22	0.358179	1	0
ABarap	96	25	0	-0.5	8	22	0.446716	1	0
ABplaa	96	26	0	0	8	22	0.433428	1	0
ABprpapp	155	35	0	0	8	22	0.217073	1	0
ABprpp	98	27	0	-0.5	8	22	0.455939	1	0
C	67	18	0	-0.633029	18	31	0.0914583	1	0
MSaapp	170	42	0	-0.157495	15	28	0.596269	1	0
MSap	108	29	0	-0.323796	17	32	0.325843	1	0
ABalapp	124	30	0	-0.5	8	22	0.244204	1	0
ABalappa	162	42	0	-0.5	8	22	0.503236	1	0
ABprpapa	156	37	0	0	8	22	0.346305	1	0
Ca	89	25	0	-1.02856	18	32	0.0671578	1	0
ABalpppa	157	38	0	-1	8	22	0.176077	1	0
Cpaa	151	37	-1	0	16	31	0.538711	1	0
MSpppaa	232	65	0	1	3	22	0.821739	1	0
ABplpappp	199	52	-0.5	-1	7	22	0.465333	1	0
ABalaaaa	164	43	-0.5	-1	8	22	0.12326	1	0
ABplappp	158	40	0	-1	8	22	0.242386	1	0
Cp	89	25	0	-0.984292	18	32	0.0228222	1	0
ABpraa	96	25	0	-0.5	8	22	0.200211	1	0
ABprappp	160	41	0	-1.5	8	22	0.271626	1	0
MSp	82	22	0	-1	18	32	0.121157	1	0
ABalpapa	156	37	0	-1	8	22	0.0161634	1	0
ABaraap	124	30	0	-1	8	22	0.0294985	1	0
ABarapppp	196	46	0	-1	7	22	0.188156	1	0
ABalpaap	154	34	0	-1	8	22	0.00373718	1	0
ABprapppa	208	55	0.5	-1.5	8	22	0.084886	1	0
Caap	160	46	0.150657	-2	15	28	0.580547	1	0
Cpap	153	38	-1.125	-0.524139	13	29	0.903818	1	0
MSapaap	232	70	0	-2	5	22	0.538459	1	0
ABarapppa	198	49	0	-1	8	22	0.0648473	1	0
ABarpaaa	163	45	-1	-1	8	22	0.166136	1	0
ABpraaap	156	36	0	-1	8	22	0.031882	1	0
Caapp	207	54	0.5	-2	8	22	0.0349749	1	0
ABalpaaa	161	42	1	-2	8	22	0.00895968	1	0
MSaappp	236	76	-2	-3	3	24	0.30241	1	0
ABalpaapp	198	51	0.5	-3.5	8	22	0.00820857	1	0
MSpappp	234	72	0.5	-3.5	4	22	0.117081	1	0
MSaappa	245	85	0	0.932073	2	23	0.925628	1	0
ABa	42	12	0	2	1	6	#DIV/0!	#DIV/0!	#DIV/0!
ABp	42	12	0	2	1	6	#DIV/0!	#DIV/0!	#DIV/0!
MSaaaaap	241	49	-1	2	1	22	#DIV/0!	#DIV/0!	#DIV/0!
ABalpapppp	235	51	0	-2	1	22	#DIV/0!	#DIV/0!	#DIV/0!
