# Supplementary material for: Ectopic transcription due to inherited histone methylation may interfere with the ongoing function of differentiated neurons
Source: Proc Natl Acad Sci U S A. 2025 Sep 24;122(39):e2513137122. doi: 10.1073/pnas.2513137122 (PMC12501177; doi:10.1073/pnas.2513137122)
Supplement: Supplementary file 4 — Dataset S03 (XLSX) [file pnas.2513137122.sd03.xlsx]

## Sheet: Sheet1
The first two columns are inferred from a linear fit of each embryo's division times relative to those reported by Sulston et al 1983
Offset	Inferred amount of time after first cleavage until the first time point of the movie (in minutes at 20 degrees C)
Slope	Global developmental rate slope relative to Sulston et al 1983 (20 degrees C) division times. Lower numbers indicate shorter overall cell cycle lengths
The remaining columns show the slope calculated exclusively on each indicated sublineage separately
ABala
ABalp
ABara
ABarp
ABpla
ABplp
ABpra
ABprp
E
MS
C
D

## Sheet: Richard_et_al_plus_comma_WTSTAT
WILD-TYPE embryos	offset	slope	ABala	ABalp	ABara	ABarp	ABpla	ABplp	ABpra	ABprp	E	MS	C	D
20110316_mir-1_L3	-20.5	0.865	0.859	0.841	0.83	0.861	0.879	0.881	0.887	0.887	0.85	0.84	0.901	0.925
20110316_mir-1_L2	-40.8	0.905	0.91	0.884	0.889	0.914	0.904	0.918	0.916	0.924	0.854	0.877	0.928	0.926
20110203_RW10890_pal-1_L4	-34.5	0.914	0.913	0.915	0.912	0.906	0.922	0.967	0.933	0.919	0.878	0.865	0.898	0.978
20110125_RW10890_pal-1_L3	-53.7	0.838	0.824	0.816	0.843	0.847	0.833	0.846	0.853	0.854	0.836	0.828	0.847	0.861
20110125_RW10890_pal-1_L4	-33.1	0.812	0.815	0.783	0.786	0.829	0.809	0.847	0.827	0.823	0.797	0.804	0.837	0.848
20101213_RW10889_pal-1_L2	-18	0.953	0.934	0.911	0.943	0.926	0.972	0.988	0.996	0.985	0.912	0.923	0.983	0.99
20101213_RW10889_pal-1_L3	-28.2	0.893	0.889	0.881	0.883	0.87	0.884	0.946	0.916	0.921	0.859	0.858	0.891	0.953
20110209_UP2051_mls-2_L1	-30.7	0.773	0.753	0.742	0.76	0.752	0.774	0.804	0.801	0.798	0.755	0.748	0.787	0.85
20110209_UP2051_mls-2_L2	-36.5	0.806	0.785	0.791	0.789	0.785	0.829	0.836	0.829	0.829	0.766	0.785	0.806	0.834
20110209_UP2051_mls-2_L3	-38.7	0.782	0.756	0.771	0.772	0.758	0.787	0.81	0.794	0.794	0.731	0.758	0.791	0.832
20110225_NX68_L3	-37.6	0.875	0.864	0.86	0.845	0.86	0.894	0.905	0.9	0.887	0.861	0.831	0.9	0.916
20110408_RW10425_pha-4_L2	-36.4	0.796	0.801	0.772	0.771	0.783	0.793	0.81	0.824	0.815	0.751	0.779	0.823	0.824
20110927_RW11144_L4	-15.6	0.824	0.822	0.802	0.794	0.821	0.819	0.834	0.839	0.848	0.805	0.794	0.877	0.841
20110929_ceh-43_L1	-24.3	0.846	0.847	0.841	0.807	0.862	0.853	0.878	0.88	0.876	0.833	0.818	0.872	0.908
20110726_RW10713_L1	-9.1	0.837	0.823	0.796	0.8	0.848	0.828	0.842	0.88	0.86	0.867	0.841	0.895	0.874
20110731_RW10434_L1	-24.9	0.821	0.804	0.794	0.806	0.813	0.828	0.838	0.846	0.843	0.813	0.802	0.846	0.87
20111116_RW10226_L4	-19.5	0.963	0.963	0.934	0.954	0.967	0.969	0.994	0.987	0.977	0.88	0.94	0.965	0.993
20110916_ceh-36_L1	-28.6	0.849	0.851	0.833	0.839	0.841	0.832	0.848	0.866	0.872	0.821	0.826	0.864	0.892
20120426_JIM122_L2	-15.4	0.822	0.819	0.797	0.809	0.818	0.832	0.827	0.831	0.819	0.844	0.826	0.856	0.86
20120612_JIM127_L4	-29.6	0.874	0.885	0.858	0.853	0.851	0.871	0.899	0.891	0.89	0.863	0.865	0.899	0.877
20120331_RW10871_L4	-28.3	0.866	0.851	0.848	0.856	0.847	0.871	0.858	0.876	0.856	0.878	0.873	0.896	0.883
20120807_mir-57_L4	-34	0.786	0.778	0.774	0.772	0.771	0.784	0.787	0.79	0.791	0.814	0.779	0.816	0.839
Mean WT		0.85	0.843	0.829273	0.832409	0.842273	0.853045	0.871045	0.871	0.866727	0.830364	0.83	0.871727	0.889727
MUTANT embryos	offset	slope	ABala	ABalp	ABara	ABarp	ABpla	ABplp	ABpra	ABprp	E	MS	C	D
20230621_JIM727_spr-5_met-2_L2	-31.6	0.895	0.868	0.891	0.851	0.896	0.918	0.936	0.914	0.9	0.947	0.856	0.944	1.057
20230621_JIM727_spr-5_met-2_L6	-24.5	0.909	0.907	0.891	0.874	0.925	0.922	0.907	0.937	0.931	0.959	0.887	0.957	1.074
20230621_JIM727_spr-5_met-2_L1	-36.5	0.909	0.915	0.878	0.868	0.91	0.916	0.939	0.939	0.927	0.944	0.867	0.95	1.057
20230621_JIM727_spr-5_met-2_L7	-36.3	0.868	0.87	0.866	0.825	0.877	0.867	0.9	0.871	0.889	0.914	0.827	0.915	1.009
20230621_JIM727_spr-5_met-2_L3	-28.2	0.901	0.894	0.892	0.876	0.905	0.905	0.92	0.912	0.923	0.978	0.877	0.927	1.087
20230620_JIM727_spr-5_met-2_L2	-39.1	0.994	0.956	0.962	0.961	1.004	1.032	1.032	1.009	0.998	1.031	0.938	1.072	1.19
20230620_JIM727_spr-5_met-2_L3	-17.3	0.927	0.906	0.897	0.88	0.914	0.939	0.943	0.933	0.929	1.004	0.906	1.011	1.141
20230620_JIM727_spr-5_met-2_L4	-39.7	0.958	0.959	0.931	0.914	0.941	0.967	0.98	0.96	0.977	1.044	0.921	1.033	1.14
Mean Mutant		0.920125	0.909375	0.901	0.881125	0.9215	0.93325	0.944625	0.934375	0.93425	0.977625	0.884875	0.976125	1.09438
Mutant::wild type ratio		1.0825	1.07874	1.08649	1.05852	1.09406	1.09402	1.08447	1.07276	1.07791	1.17735	1.06611	1.11976	1.23001
P		0.00114061	0.000828574	0.000152835	0.0187046	0.000326386	0.00183528	0.0017143	0.00309023	0.000994783	3.10301e-06	0.00401375	0.000645329	2.31135e-06
