# Supplementary material for: Ectopic transcription due to inherited histone methylation may interfere with the ongoing function of differentiated neurons
Source: Proc Natl Acad Sci U S A. 2025 Sep 24;122(39):e2513137122. doi: 10.1073/pnas.2513137122 (PMC12501177; doi:10.1073/pnas.2513137122)
Supplement: Supplementary file 5 — Dataset S04 (XLSX) [file pnas.2513137122.sd04.xlsx]

## Sheet: Fig 3A
Strain	Ctrl 1	Ctrl 2	Exp 1	Exp 2	Total Ctrl	Total Exp	Total Animals	Chemotaxis Index			Avg CI	N: worms	N: chemotaxis plates
N2	0	0	32	24	0	56	56	1		N2	0.895353	1450	36
N2	0	0	32	23	0	55	55	1		spr-5	0.762107	2352	55
N2	0	0	13	33	0	46	46	1		met-2	0.708948	1751	51
N2	0	0	16	15	0	31	31	1		spr-5; met-2	0.187828	443	19
N2	2	0	30	17	2	47	49	0.918367
N2	1	0	3	20	1	23	24	0.916667
N2	0	2	10	28	2	38	40	0.9
N2	0	0	4	3	0	7	7	1
N2	2	1	30	16	3	46	49	0.877551
N2	0	0	7	51	0	58	58	1
N2	0	0	33	27	0	60	60	1
N2	1	1	10	25	2	35	37	0.891892
N2	4	0	22	45	4	67	71	0.887324
N2	0	1	13	40	1	53	54	0.962963
N2	2	1	23	28	3	51	54	0.888889
N2	1	2	19	39	3	58	61	0.901639
N2	1	3	16	18	4	34	38	0.789474
N2	3	0	21	6	3	27	30	0.8
N2	0	0	4	9	0	13	13	1
N2	3	1	10	27	4	37	41	0.804878
N2	1	0	6	46	1	52	53	0.962264
N2	0	2	13	28	2	41	43	0.906977
N2	1	2	12	23	3	35	38	0.842105
N2	0	3	20	39	3	59	62	0.903226
N2	1	1	14	13	2	27	29	0.862069
N2	0	3	49	32	3	81	84	0.928571
N2	0	2	11	18	2	29	31	0.870968
N2	4	2	17	9	6	26	32	0.625
N2	3	1	18	8	4	26	30	0.733333
N2	1	0	22	12	1	34	35	0.942857
N2	2	0	18	14	2	32	34	0.882353
N2	2	0	12	7	2	19	21	0.809524
N2	6	0	25	6	6	31	37	0.675676
N2	1	1	10	36	1	46	47	0.957447
spr-5	1	1	14	42	2	56	58	0.931034
spr-5	1	2	17	25	3	42	45	0.866667
spr-5	4	1	36	19	5	55	60	0.833333
spr-5	1	2	7	43	3	50	53	0.886792
spr-5	0	1	24	15	1	39	40	0.95
spr-5	1	2	19	32	3	51	54	0.888889
spr-5	1	1	7	19	2	26	28	0.857143
spr-5	0	1	9	9	1	18	19	0.894737
spr-5	0	5	8	12	5	20	25	0.6
spr-5	5	0	12	23	5	35	40	0.75
spr-5	3	0	15	12	3	27	30	0.8
spr-5	8	0	26	13	8	39	47	0.659574
spr-5	2	0	1	10	2	11	13	0.692308
spr-5	4	1	26	50	5	76	81	0.876543
spr-5	6	1	45	40	7	85	92	0.847826
spr-5	4	3	43	22	7	65	72	0.805556
spr-5	2	1	29	28	3	57	60	0.9
spr-5	1	0	23	30	1	53	54	0.962963
spr-5	7	2	17	31	9	48	57	0.684211
spr-5	3	0	13	53	3	66	69	0.913043
spr-5	0	0	12	15	0	27	27	1
spr-5	1	0	20	36	1	56	57	0.964912
spr-5	5	5	25	31	10	56	66	0.69697
spr-5	2	8	26	22	10	48	58	0.655172
spr-5	1	2	13	12	3	25	28	0.785714
spr-5	6	4	12	8	10	20	30	0.333333
spr-5	4	2	12	8	6	20	26	0.538462
spr-5	2	1	5	7	3	12	15	0.6
spr-5	6	0	15	12	6	27	33	0.636364
spr-5	2	0	24	4	2	28	30	0.866667
spr-5	6	1	8	14	7	22	29	0.517241
spr-5	5	3	11	18	8	29	37	0.567568
spr-5	4	1	14	26	5	40	45	0.777778
spr-5	4	1	64	31	5	95	100	0.9
spr-5	0	1	20	9	1	29	30	0.933333
spr-5	2	3	8	21	5	29	34	0.705882
spr-5	5	2	5	7	7	12	19	0.263158
spr-5	1	2	22	35	3	57	60	0.9
spr-5	0	1	20	65	1	85	86	0.976744
spr-5	1	2	33	26	3	59	62	0.903226
spr-5	2	3	12	5	5	17	22	0.545455
spr-5	0	1	9	17	1	26	27	0.925926
spr-5	1	2	15	5	3	20	23	0.73913
spr-5	3	2	6	13	5	19	24	0.583333
spr-5	1	4	14	4	5	18	23	0.565217
spr-5	3	4	5	5	7	10	17	0.176471
spr-5	11	0	6	15	11	21	32	0.3125
spr-5	0	1	11	10	1	21	22	0.909091
spr-5	0	1	19	14	1	33	34	0.941176
spr-5	2	5	20	18	2	38	40	0.9
spr-5	2	1	40	4	2	44	46	0.913043
spr-5	5	5	32	18	5	50	55	0.818182
spr-5	0	0	45	7	0	52	52	1
spr-5	2	3	27	3	2	30	32	0.875
spr-5	7	4	7	20	7	27	34	0.588235
met-2	4	6	28	10	10	38	48	0.583333
met-2	1	2	28	12	3	40	43	0.860465
met-2	2	3	23	14	5	37	42	0.761905
met-2	1	2	28	17	3	45	48	0.875
met-2	1	1	15	34	2	49	51	0.921569
met-2	1	7	20	25	8	45	53	0.698113
met-2	0	1	4	7	1	11	12	0.833333
met-2	0	5	8	12	5	20	25	0.6
met-2	2	0	2	4	2	6	8	0.5
met-2	3	0	6	10	3	16	19	0.684211
met-2	2	0	6	10	2	16	18	0.777778
met-2	0	1	8	27	1	35	36	0.944444
met-2	2	3	22	19	5	41	46	0.782609
met-2	1	2	36	2	3	38	41	0.853659
met-2	1	0	7	3	1	10	11	0.818182
met-2	3	0	5	16	3	21	24	0.75
met-2	0	1	18	4	1	22	23	0.913043
met-2	6	2	11	17	8	28	36	0.555556
met-2	7	7	24	40	14	64	78	0.641026
met-2	5	5	46	9	10	55	65	0.692308
met-2	1	1	16	24	2	40	42	0.904762
met-2	1	2	8	17	3	25	28	0.785714
met-2	3	2	8	22	5	30	35	0.714286
met-2	1	1	2	6	2	8	10	0.6
met-2	0	2	7	12	2	19	21	0.809524
met-2	1	1	15	13	2	28	30	0.866667
met-2	0	1	3	7	1	10	11	0.818182
met-2	5	0	4	28	5	32	37	0.72973
met-2	5	4	9	24	9	33	42	0.571429
met-2	5	6	10	18	11	28	39	0.435897
met-2	5	1	21	4	6	25	31	0.612903
met-2	1	2	18	8	3	26	29	0.793103
met-2	2	0	4	29	2	33	35	0.885714
met-2	2	2	13	40	4	53	57	0.859649
met-2	0	6	42	12	6	54	60	0.8
met-2	1	1	16	8	2	24	26	0.846154
met-2	3	1	22	5	4	27	31	0.741935
met-2	4	1	11	19	5	30	35	0.714286
met-2	1	3	10	17	4	27	31	0.741935
met-2	5	3	12	10	8	22	30	0.466667
met-2	6	0	19	9	6	28	34	0.647059
met-2	8	3	12	6	11	18	29	0.241379
met-2	1	2	4	10	3	14	17	0.647059
met-2	0	2	14	21	2	35	37	0.891892
met-2	0	0	4	22	0	26	26	1
met-2	9	4	14	16	13	30	43	0.395349
met-2	7	5	23	7	12	30	42	0.428571
met-2	8	0	16	10	8	26	34	0.529412
met-2	6	4	22	6	10	28	38	0.473684
met-2	3	7	15	5	10	20	30	0.333333
met-2	0	3	8	23	3	31	34	0.823529
spr-5;met-2	5	3	2	1	8	3	11	-0.454545
spr-5;met-2	3	2	4	6	5	10	15	0.333333
spr-5;met-2	7	2	5	9	9	14	23	0.217391
spr-5;met-2	9	8	11	24	17	35	52	0.346154
spr-5;met-2	16	5	17	18	21	35	56	0.25
spr-5;met-2	4	5	21	7	9	28	37	0.513514
spr-5;met-2	5	1	6	3	6	9	15	0.2
spr-5;met-2	6	5	4	5	11	9	20	-0.1
spr-5;met-2	3	4	5	10	7	15	22	0.363636
spr-5;met-2	3	2	4	5	5	9	14	0.285714
spr-5;met-2	2	0	2	0	2	2	20	0
spr-5;met-2	6	9	3	2	15	5	20	-0.5
spr-5;met-2	5	4	11	2	9	13	22	0.181818
spr-5;met-2	0	4	6	2	4	8	12	0.333333
spr-5;met-2	4	4	12	5	8	17	25	0.36
spr-5;met-2	4	3	12	1	7	13	20	0.3
spr-5;met-2	5	4	7	5	9	12	21	0.142857
spr-5;met-2	3	4	1	9	7	10	17	0.176471
spr-5;met-2	4	0	1	16	4	17	21	0.619048

## Sheet: Fig 3C
Strain	Ctrl 1	Ctrl 2	Exp 1	Exp 2	Total Ctrl	Total Exp	Total Animals	Chemotaxis Index			Avg CI	N: worms	N: chemotaxis plates
spr-5; met-2 L4440 RNAi	2	4	5	6	6	11	17	0.294118		spr-5; met-2 L4440 RNAi	0.140354	287	14
spr-5; met-2 L4440 RNAi	8	2	11	14	10	25	35	0.428571		spr-5; met-2 mes-4 RNAi	0.393572	603	15
spr-5; met-2 L4440 RNAi	7	6	8	9	13	17	30	0.133333
spr-5; met-2 L4440 RNAi	3	4	1	2	7	3	10	-0.4
spr-5; met-2 L4440 RNAi	2	6	5	7	8	12	20	0.2
spr-5; met-2 L4440 RNAi	0	2	5	4	2	9	11	0.636364
spr-5; met-2 L4440 RNAi	3	1	6	6	4	12	16	0.5
spr-5; met-2 L4440 RNAi	5	3	2	9	8	11	19	0.157895
spr-5; met-2 L4440 RNAi	2	3	8	6	5	14	19	0.473684
spr-5; met-2 L4440 RNAi	4	1	1	1	5	2	7	-0.428571
spr-5; met-2 L4440 RNAi	6	22	4	8	28	12	40	-0.4
spr-5; met-2 L4440 RNAi	5	8	4	6	13	10	23	-0.130435
spr-5; met-2 L4440 RNAi	8	4	8	4	12	12	24	0
spr-5; met-2 L4440 RNAi	3	1	3	9	4	12	16	0.5
spr-5; met-2 mes-4 RNAi	5	4	13	16	9	29	38	0.526316
spr-5; met-2 mes-4 RNAi	6	3	22	14	9	36	45	0.6
spr-5; met-2 mes-4 RNAi	3	11	17	15	14	32	46	0.391304
spr-5; met-2 mes-4 RNAi	4	9	20	7	13	27	40	0.35
spr-5; met-2 mes-4 RNAi	7	3	18	9	10	27	37	0.459459
spr-5; met-2 mes-4 RNAi	9	6	9	8	15	17	32	0.0625
spr-5; met-2 mes-4 RNAi	10	3	7	6	13	13	26	0
spr-5; met-2 mes-4 RNAi	2	8	8	24	10	32	42	0.52381
spr-5; met-2 mes-4 RNAi	3	4	23	10	7	33	40	0.65
spr-5; met-2 mes-4 RNAi	8	7	10	18	15	28	43	0.302326
spr-5; met-2 mes-4 RNAi	6	4	15	13	10	28	38	0.473684
spr-5; met-2 mes-4 RNAi	6	4	22	12	10	34	44	0.545455
spr-5; met-2 mes-4 RNAi	4	5	32	1	9	33	42	0.571429
spr-5; met-2 mes-4 RNAi	11	5	17	10	16	27	43	0.255814
spr-5; met-2 mes-4 RNAi	17	2	15	13	19	28	47	0.191489

## Sheet: Fig 3D
Strain	Ctrl 1	Ctrl 2	Exp 1	Exp 2	Total Ctrl	Total Exp	Total Animals	Chemotaxis Index			Avg CI	N: worms	N: chemotaxis plates
N2 L2 L4440 RNAi	0	0	2	6	0	8	8	1		N2 L2 L4440 RNAi	0.391143	681	23
N2 L2 L4440 RNAi	6	0	5	2	6	7	13	0.0769231		spr-5; met-2 L2	-0.000327302	2950	37
N2 L2 L4440 RNAi	6	2	6	9	8	15	23	0.304348		N2 Adult L4440 RNAi	0.547725	1003	9
N2 L2 L4440 RNAi	3	2	4	5	5	9	14	0.285714		spr-5; met-2 Adult L4440 RNAi	0.00144893	603	14
N2 L2 L4440 RNAi	1	3	9	13	4	22	26	0.692308		spr-5; met-2 Adult mes-4 RNAi	0.284148	763	12
N2 L2 L4440 RNAi	1	2	10	2	3	12	15	0.6		spr-5; met-2 Adult lsl-1 RNAi	0.355093	776	14
N2 L2 L4440 RNAi	6	6	7	4	12	11	23	-0.0434783
N2 L2 L4440 RNAi	10	8	6	9	18	15	33	-0.0909091
N2 L2 L4440 RNAi	2	6	5	6	8	11	19	0.157895
N2 L2 L4440 RNAi	7	2	19	13	9	32	41	0.560976
N2 L2 L4440 RNAi	4	1	4	4	5	8	13	0.230769
N2 L2 L4440 RNAi	3	0	6	3	3	9	12	0.5
N2 L2 L4440 RNAi	8	10	19	13	18	32	50	0.28
N2 L2 L4440 RNAi	14	14	12	31	28	43	71	0.211268
N2 L2 L4440 RNAi	9	13	29	20	22	49	71	0.380282
N2 L2 L4440 RNAi	5	5	16	15	10	31	41	0.512195
N2 L2 L4440 RNAi	4	0	7	6	4	13	17	0.529412
N2 L2 L4440 RNAi	16	2	17	9	18	26	44	0.181818
N2 L2 L4440 RNAi	5	1	12	9	6	21	27	0.555556
N2 L2 L4440 RNAi	4	3	15	11	7	26	33	0.575758
N2 L2 L4440 RNAi	4	0	4	7	4	11	15	0.466667
N2 L2 L4440 RNAi	3	3	9	4	6	13	19	0.368421
N2 L2 L4440 RNAi	1	8	28	16	9	44	53	0.660377
spr-5; met-2 L2	12	34	26	24	46	50	96	0.0416667
spr-5; met-2 L2	13	21	20	12	34	32	66	-0.030303
spr-5; met-2 L2	8	15	15	10	23	25	48	0.0416667
spr-5; met-2 L2	15	24	18	23	39	41	80	0.025
spr-5; met-2 L2	15	12	11	13	27	24	51	-0.0588235
spr-5; met-2 L2	10	6	4	10	16	14	30	-0.0666667
spr-5; met-2 L2	15	2	5	9	17	14	31	-0.0967742
spr-5; met-2 L2	5	3	9	2	8	11	19	0.157895
spr-5; met-2 L2	19	13	15	28	32	43	75	0.146667
spr-5; met-2 L2	25	6	13	24	31	37	68	0.0882353
spr-5; met-2 L2	27	19	12	47	46	59	105	0.12381
spr-5; met-2 L2	53	17	36	25	70	61	131	-0.0687023
spr-5; met-2 L2	15	75	36	26	90	62	152	-0.184211
spr-5; met-2 L2	10	14	5	20	24	25	49	0.0204082
spr-5; met-2 L2	21	10	14	26	31	40	71	0.126761
spr-5; met-2 L2	14	4	21	5	18	26	44	0.181818
spr-5; met-2 L2	8	4	4	13	12	17	29	0.172414
spr-5; met-2 L2	14	1	10	4	15	14	29	-0.0344828
spr-5; met-2 L2	6	25	9	14	31	23	54	-0.148148
spr-5; met-2 L2	18	12	15	12	30	27	57	-0.0526316
spr-5; met-2 L2	7	12	3	9	19	12	31	-0.225806
spr-5; met-2 L2	13	11	8	15	24	23	47	-0.0212766
spr-5; met-2 L2	12	40	14	22	52	36	88	-0.181818
spr-5; met-2 L2	33	27	45	17	60	62	122	0.0163934
spr-5; met-2 L2	17	7	14	5	24	19	43	-0.116279
spr-5; met-2 L2	10	16	8	31	26	39	65	0.2
spr-5; met-2 L2	27	25	21	48	52	69	121	0.140496
spr-5; met-2 L2	25	50	43	32	75	75	150	0
spr-5; met-2 L2	25	53	42	18	78	60	138	-0.130435
spr-5; met-2 L2	27	25	31	38	52	69	121	0.140496
spr-5; met-2 L2	15	23	29	11	38	40	78	0.025641
spr-5; met-2 L2	25	41	46	18	66	64	130	-0.0153846
spr-5; met-2 L2	29	26	44	16	55	60	115	0.0434783
spr-5; met-2 L2	15	22	11	17	37	28	65	-0.138462
spr-5; met-2 L2	30	36	40	33	66	73	139	0.0503597
spr-5; met-2 L2	33	41	32	36	74	68	142	-0.0422535
spr-5; met-2 L2	34	6	6	24	40	30	70	-0.142857
spr-5; met-2 L2
	10	20	18	61	30	79	109	0.449541
N2 Adult L4440 RNAi	6	10	26	44	16	70	86	0.627907
N2 Adult L4440 RNAi	12	12	32	65	24	97	121	0.603306
N2 Adult L4440 RNAi	13	12	52	24	25	76	101	0.50495
N2 Adult L4440 RNAi	13	15	45	45	28	90	118	0.525424
N2 Adult L4440 RNAi	12	12	44	26	24	70	94	0.489362
N2 Adult L4440 RNAi	9	44	55	70	53	125	178	0.404494
N2 Adult L4440 RNAi	11	6	61	27	17	88	105	0.67619
N2 Adult L4440 RNAi	7	9	24	51	16	75	91	0.648352
N2 Adult L4440 RNAi
	10	11	6	17	21	23	44	0.0454545
spr-5; met-2 Adult L4440 RNAi	17	1	6	9	18	15	33	-0.0909091
spr-5; met-2 Adult L4440 RNAi	12	4	6	6	16	12	28	-0.142857
spr-5; met-2 Adult L4440 RNAi	5	2	2	6	7	8	15	0.0666667
spr-5; met-2 Adult L4440 RNAi	6	10	17	6	16	23	39	0.179487
spr-5; met-2 Adult L4440 RNAi	12	11	8	9	23	17	40	-0.15
spr-5; met-2 Adult L4440 RNAi	20	14	9	32	34	41	75	0.0933333
spr-5; met-2 Adult L4440 RNAi	10	5	11	13	15	24	39	0.230769
spr-5; met-2 Adult L4440 RNAi	11	22	7	28	33	35	68	0.0294118
spr-5; met-2 Adult L4440 RNAi	12	13	6	19	25	25	50	0
spr-5; met-2 Adult L4440 RNAi	17	13	20	14	30	34	64	0.0625
spr-5; met-2 Adult L4440 RNAi	18	15	13	10	33	23	56	-0.178571
spr-5; met-2 Adult L4440 RNAi	4	6	7	3	10	10	20	0
spr-5; met-2 Adult L4440 RNAi	9	9	8	6	18	14	32	-0.125
spr-5; met-2 Adult L4440 RNAi
	17	6	14	31	23	45	68	0.323529
spr-5; met-2 Adult mes-4 RNAi	8	2	22	8	10	30	40	0.5
spr-5; met-2 Adult mes-4 RNAi	7	0	6	4	7	10	17	0.176471
spr-5; met-2 Adult mes-4 RNAi	11	9	12	22	20	34	54	0.259259
spr-5; met-2 Adult mes-4 RNAi	20	10	23	25	30	48	78	0.230769
spr-5; met-2 Adult mes-4 RNAi	16	25	31	38	41	69	110	0.254545
spr-5; met-2 Adult mes-4 RNAi	17	16	16	38	33	54	87	0.241379
spr-5; met-2 Adult mes-4 RNAi	15	6	23	31	21	54	75	0.44
spr-5; met-2 Adult mes-4 RNAi	12	14	15	27	26	42	68	0.235294
spr-5; met-2 Adult mes-4 RNAi	6	8	16	12	14	28	42	0.333333
spr-5; met-2 Adult mes-4 RNAi	12	19	23	25	31	48	79	0.21519
spr-5; met-2 Adult mes-4 RNAi	6	12	10	17	18	27	45	0.2
spr-5; met-2 Adult mes-4 RNAi
	25	13	48	35	38	83	121	0.371901
spr-5; met-2 Adult lsl-1 RNAi	9	3	15	21	12	36	48	0.5
spr-5; met-2 Adult lsl-1 RNAi	0	5	13	2	5	15	20	0.5
spr-5; met-2 Adult lsl-1 RNAi	4	11	10	14	15	24	39	0.230769
spr-5; met-2 Adult lsl-1 RNAi	5	4	19	4	9	23	32	0.4375
spr-5; met-2 Adult lsl-1 RNAi	6	8	21	11	14	32	46	0.391304
spr-5; met-2 Adult lsl-1 RNAi	7	14	15	18	21	33	54	0.222222
spr-5; met-2 Adult lsl-1 RNAi	6	9	8	29	15	37	52	0.423077
spr-5; met-2 Adult lsl-1 RNAi	18	16	30	35	34	65	99	0.313131
spr-5; met-2 Adult lsl-1 RNAi	15	8	14	27	23	41	64	0.28125
spr-5; met-2 Adult lsl-1 RNAi	16	15	30	26	31	56	87	0.287356
spr-5; met-2 Adult lsl-1 RNAi	11	8	12	19	19	31	50	0.24
spr-5; met-2 Adult lsl-1 RNAi	6	11	19	13	17	32	49	0.306122
spr-5; met-2 Adult lsl-1 RNAi	2	2	9	2	4	11	15	0.466667
spr-5; met-2 Adult lsl-1 RNAi

## Sheet: Fig 3E
Strain	Ctrl 1	Ctrl 2	Exp 1	Exp 2	Total Ctrl	Total Exp	Total Animals	Chemotaxis Index			Avg CI	N: worms	N: chemotaxis plates
spr-5; met-2	20	32	22	42	52	64	116	0.103448		spr-5; met-2	0.181114	590	6
spr-5; met-2	13	14	24	21	27	45	72	0.25		spr-5; met-2; neuron specific lsl-1 RNAi	0.412135	1018	21
spr-5; met-2	17	23	20	40	40	60	100	0.2
spr-5; met-2	25	37	41	28	62	69	131	0.0534351
spr-5; met-2	9	21	16	26	30	42	72	0.166667
spr-5; met-2	16	18	27	38	34	65	99	0.313131
spr-5; met-2; neuron specific lsl-1 RNAi	5	6	20	16	11	36	47	0.531915
spr-5; met-2; neuron specific lsl-1 RNAi	10	6	21	6	16	27	43	0.255814
spr-5; met-2; neuron specific lsl-1 RNAi	18	13	13	30	31	43	74	0.162162
spr-5; met-2; neuron specific lsl-1 RNAi	16	9	28	37	25	65	90	0.444444
spr-5; met-2; neuron specific lsl-1 RNAi	6	4	19	8	10	27	37	0.459459
spr-5; met-2; neuron specific lsl-1 RNAi	8	7	20	34	15	54	69	0.565217
spr-5; met-2; neuron specific lsl-1 RNAi	11	16	23	35	27	58	85	0.364706
spr-5; met-2; neuron specific lsl-1 RNAi	7	11	27	54	18	81	99	0.636364
spr-5; met-2; neuron specific lsl-1 RNAi	14	6	15	14	20	29	49	0.183673
spr-5; met-2; neuron specific lsl-1 RNAi	6	1	21	10	7	31	38	0.631579
spr-5; met-2; neuron specific lsl-1 RNAi	7	16	18	31	23	49	72	0.361111
spr-5; met-2; neuron specific lsl-1 RNAi	5	13	27	12	18	39	57	0.368421
spr-5; met-2; neuron specific lsl-1 RNAi	2	2	12	9	4	21	25	0.68
spr-5; met-2; neuron specific lsl-1 RNAi	3	0	10	3	3	13	16	0.625
spr-5; met-2; neuron specific lsl-1 RNAi	1	4	3	7	5	10	15	0.333333
spr-5; met-2; neuron specific lsl-1 RNAi	2	4	4	6	6	10	16	0.25
spr-5; met-2; neuron specific lsl-1 RNAi	1	3	7	4	4	11	15	0.466667
spr-5; met-2; neuron specific lsl-1 RNAi	2	3	4	6	5	10	15	0.333333
spr-5; met-2; neuron specific lsl-1 RNAi	5	13	18	16	18	34	52	0.307692
spr-5; met-2; neuron specific lsl-1 RNAi	9	7	30	14	16	44	60	0.466667
spr-5; met-2; neuron specific lsl-1 RNAi	7	10	20	7	17	27	44	0.227273

## Sheet: Fig S5
Strain	Ctrl 1	Ctrl 2	Total Ctrl	Exp 1	Exp 2	Total Exp	Total Animals	Chemotaxis Index			Avg CI	N: worms	N: chemotaxis plates
N2 to Benzaldehyde	6	2	8	47	43	90	98	0.836735		N2 to Benzaldehyde	0.837463	633	8
N2 to Benzaldehyde	6	4	10	57	52	109	119	0.831933		spr-5; met-2 to Benzaldehyde	0.259479	490	8
N2 to Benzaldehyde	5	4	9	47	50	97	106	0.830189		N2 to Diacetyl	0.434242	893	8
N2 to Benzaldehyde	1	3	4	51	51	102	106	0.924528		spr-5; met-2 to Diacetyl	0.210661	541	8
N2 to Benzaldehyde	2	0	2	10	22	32	34	0.882353
N2 to Benzaldehyde	3	2	5	23	19	42	47	0.787234
N2 to Benzaldehyde	2	3	5	13	31	44	49	0.795918
N2 to Benzaldehyde	5	2	7	4	63	67	74	0.810811
spr-5; met-2 to Benzaldehyde	10	9	19	23	22	45	64	0.40625
spr-5; met-2 to Benzaldehyde	14	7	21	20	28	48	69	0.391304
spr-5; met-2 to Benzaldehyde	12	2	14	23	17	40	54	0.481481
spr-5; met-2 to Benzaldehyde	14	24	38	26	11	37	75	-0.0133333
spr-5; met-2 to Benzaldehyde	7	12	19	9	12	21	40	0.05
spr-5; met-2 to Benzaldehyde	5	18	23	25	7	32	55	0.163636
spr-5; met-2 to Benzaldehyde	10	6	16	16	25	41	57	0.438596
spr-5; met-2 to Benzaldehyde	14	18	32	10	34	44	76	0.157895
N2 to Diacetyl	9	12	21	49	64	113	134	0.686567
N2 to Diacetyl	14	23	37	38	40	78	115	0.356522
N2 to Diacetyl	48	41	89	93	89	182	271	0.343173
N2 to Diacetyl	10	34	44	52	37	89	133	0.338346
N2 to Diacetyl	1	12	13	14	21	35	48	0.458333
N2 to Diacetyl	12	7	19	29	11	40	59	0.355932
N2 to Diacetyl	17	2	19	29	29	58	77	0.506494
N2 to Diacetyl	9	7	16	20	20	40	56	0.428571
spr-5; met-2 to Diacetyl	20	8	28	14	25	39	67	0.164179
spr-5; met-2 to Diacetyl	16	23	39	28	45	73	112	0.303571
spr-5; met-2 to Diacetyl	18	12	30	17	29	46	76	0.210526
spr-5; met-2 to Diacetyl	11	5	16	17	21	38	54	0.407407
spr-5; met-2 to Diacetyl	20	6	26	23	17	40	66	0.212121
spr-5; met-2 to Diacetyl	11	14	25	11	27	38	63	0.206349
spr-5; met-2 to Diacetyl	11	16	27	12	14	26	53	-0.0188679
spr-5; met-2 to Diacetyl	11	9	20	12	18	30	50	0.2
